# Supplementary material for: Environmental Impacts of Cultivated (Lab-Based) Blue Foods
Source: Environ Sci Technol. 2026 May 26;60(22):15771–80. doi: 10.1021/acs.est.6c02274 (PMC13262027; doi:10.1021/acs.est.6c02274)
Supplement: Supplementary file 2 [file es6c02274_si_002.xlsx]

## Sheet: Index
Index				c.d.: Confidential data
Table	Results and Data Quality	Description
1	Impact results	Comprehensive impact assessment results for the CM baseline products, scenarios, and conventional blue foods are reported per 1 kg of final product, including global warming (IPCC 2021), water consumption, land use, freshwater eutrophication, and marine eutrophication (ReCiPe 2016 M(h)), as well as cumulative energy demand (CED).
2	Impact results	Additional sensitivity analyses were performed using both economic and mass allocation approaches for conventional products lacking allocation data (captured eel, fish sticks and fish burgers from farmed seabream).
3	Impact results	Global warming breakdown into relative contributions (feed, energy, other) per kg of product for both CM and conventional blue foods.
4	Impact results	Global warming detailed contribution analysis for CM blue foods.
5	Impact results	Full set of ReCiPe 2016 M(h) indicators for CM and conventional products.
6	Data Quality	Data quality was assessed based on the pedigree matrix across six dimensions (reliability, completeness, temporal, geographical, technological, and precision).
Cultivated Blue Foods
Table	Unit Processes	Description
7	Upstream - Culture media	Dry culture media ingredients.
8	Upstream -Culture media mixing	Dry media mixed with water.
9	Upstream - Bulk Production	Bulk cell cultivation and harvesting (organoid technology).
10	Downstream - Eel	Forming, texturization, molding, and freezing. Specific recipe for CM eel.
11	Downstream - Fish Sticks	Forming, texturization, molding, and freezing. Specific recipe for CM fish sticks.
12	Downstream - Fish Burger	Forming, texturization, molding, and freezing. Specific recipe for CM fish burger.
13	Sensitivity Analysis	Detailed changes in unit processes.
Table	Assumptions and additional Information	Description
14	System characteristics	General CM blue food system characteristics applied in the LCA model.
15	Electricity consumption	Assumptions regarding electricity consumption for each production stage, equipment use and machine operating hours per annual production of CM products.
16	Amino acids	Amino acids used in this study and their environmental impacts. For the 13 amino acids lacking unit process data, the average impact of the available six was applied. To assess sensitivity, the most impact-intensive dataset, L-Tryptophan, was used as a proxy for these 13 amino acids.
17	Spent media analyses	Spent media analysis results for the annual production of cultivated biomass (i.e., upstream bulk production).
18	Carbon balance	Assumptions used in the carbon balance estimation for the annual production of cultivated biomass (i.e., upstream bulk production). The carbon conversion efficiency (output in product/input) was 47%.
19	Wastewater pretreatment	A pretreatment system adapted from Teo et al. (2023), originally developed for slaughterhouse wastewater, was modeled using a combined physicochemical and membrane bioreactor approach to reduce COD levels. The system modeled accounts for electricity and main chemical inputs.
Conventional Blue Foods
Table	Unit Processes	Description
20-22	Eel (capture)	Data were collected via interviews with Urk fishermen (21 March 2025). Economic allocation - 98.2% environmental burdens to the fillet (Marine Fish Recommendations PEFCR 2016). Full data description is provided in SI-S.5.
23	Fish Sticks (farmed)	The Ecoinvent process “frozen fish sticks production, hake” was adapted to use “Black seabream, fillet, raw {FR} U”, and for aquaculture-based seabream, replaced with “Sea bass/sea bream, 200–500 g, in cage, at farm gate {FR} U”, excluding equipment inputs.Economic allocation - 98.2% environmental burdens to the fillet (Marine Fish Recommendations PEFCR 2016). Full details are in SI-S.5.
24	Fish Burger (farmed)	The Agribalyse process “Fish burger, fast food restaurant, at plant {FR}” was modified by replacing “Cod, fillet, raw, at processing {FR} U” with “Black seabream, fillet, raw, at processing {FR} U” to reflect seabream as the main ingredient. Economic allocation - 98.2% environmental burdens to the fillet (Marine Fish Recommendations PEFCR 2016). Full data description is provided in SI-S.5.
25-27	Salmon (farmed)	Norwegian farmed salmon was modeled based on Johansen et al. (2022). Edible yields were estimated using Agribalyse datasets and PEFCR conversion factors (round to HOG 0.83; HOG to fillet 0.65), resulting in a 54% fillet yield. By-product treatment and allocation followed Johansen et al. (2022), Agribalyse assumptions, and PEFCR Marine Fish guidelines, which assign approximately 98% of environment…

## Sheet: Impact Results
Table 1. Impact assessment results for cultivated and conventional blue foods (per 1 kg of final product) in this study									Back to Index
Category	Product (1 kg)	Global Warming (kg CO2eq/ kg)	Land Use (m2a eq/kg)	Water Consumption (l/kg)	Freshwater Eutrophication (g P eq/kg)	Marine Eutrophication (g N eq/kg)	Cumulative Energy Demand (MJ/kg)
Cultivated Blue Foods	Base Scenario - Eel	2.06667	1.06388	96.6648	0.855002	0.919635	39.9253
	100% Renewables - Eel	1.58487	1.07747	97.51	0.78388	0.911577	35.7941
	Intensive Amino Acid - Eel	2.89586	1.06574	167.892	0.859693	1.14066	62.6358
	Production Failure - Eel	2.19011	1.07385	101.442	0.896919	0.951192	42.6704
	Plant-Based Protein (Pea) - Eel	2.09472	1.22952	91.1359	0.727843	1.05209	39.5995
	Base Scenario - Fish Sticks	2.25228	1.55321	151.934	1.28428	1.10399	44.6646
	100% Renewables - Fish Sticks	1.77076	1.56679	152.779	1.2132	1.09594	40.5358
	Plant-Based Protein (Pea) - Fish Sticks	2.25479	1.90334	140.18	1.01257	1.38385	43.2305
	Base Scenario - Fish Burger	2.19974	1.38171	142.309	1.09846	1.0684	43.3365
	100% Renewables - Fish Burger	1.71824	1.39528	143.154	1.02738	1.06035	39.2077
	Plant-Based Protein (Pea) - Fish Burger	2.20292	1.72698	130.72	0.830556	1.34438	41.9316
	Biomass Production (15% dry matter)	4.52617	0.365534	175.149	1.53696	1.15708	100.654
Conventional Blue Foods (economic allocation - 98%)	Eel (Capture)	4.07031	0.0440599	9.86359	0.628972	0.344974	58.0853
	Fish Sticks (Farmed)	7.11641	4.67208	115.345	3.26178	287.67	127.413
	Fish Burger (Farmed)	5.70875	3.94094	44.5833	1.60083	236.605	117.487
	Salmon (Farmed)	9.33339	18.5435	213.405	3.62514	185.736	83.6241
Table 2. Conventional blue foods impact results with mass allocation
Mass Allocation for Edible portion: Eel-40%. Seabram - 42%. Salmon - 54%.
Category	Product (1 kg)	Global Warming (kg CO2eq/ kg)	Land Use (m2 eq/kg)	Water Consumption (l/kg)	Freshwater Eutrophication (g P eq/kg)	Marine Eutrophication (g N eq/kg)	Cumulative Energy Demand (MJ/kg)
Conventional Blue Foods	Eel (Capture)	1.65797	0.017947	4.01776	0.2562	0.140519	23.66
	Fish Sticks (Farmed)	3.75	2.94	96.2	2.3	124	66.3
	Fish Burger (Farmed)	2.94	2.52	28.9	0.809	102	67.2
	Salmon (Farmed)	5.13	10.1971	117.351	1.99346	102.136	45.9847
Table 3. GW breakdown into the relative contributions per kg of product for both CM and conventional blue foods
Product	Feed	Energy	Other
CM Eel	0.46	0.27	0.27
CM Fish Sticks	0.41	0.25	0.34
CM Fish Burger	0.42	0.25	0.33
Eel (Capture)		0.9	0.1
Fish Sticks (Farmed)	0.78	0.07	0.15
Fish Burger (Farmed)	0.8	0.06	0.14
Salmon (Farmed)	0.81	0.1	0.09
Table 4. GW detailed contribution analysis for CM blue foods
CM Eel (1 kg)
Contributor	GWP100 Impact Share	GWP100 (kg CO2eq)
Amino acids	0.36	0.744
Electricity	0.27	0.558
TVP (Soy US)	0.08	0.165333
IGF-1	0.08	0.165333
Rapeseed Oil	0.05	0.103333
Transportation	0.05	0.103333
Wheat gluten	0.04	0.0826667
Spices and flavors	0.02	0.0413333
Glucose	0.02	0.0413333
Other	0.03	0.062
CM Fish Sticks (1 kg)
Contributor	GWP100 Impact Share	GWP100 (kg CO2eq)
Amino acids	0.32	0.720731
Electricity	0.25	0.563071
TVP (Soy US)	0.16	0.360365
IGF-1	0.07	0.15766
Oils	0.05	0.112614
Breadcrumbs	0.04	0.0900913
Transportaion	0.05	0.112614
Spices and flavors	0.03	0.0675685
Glucose	0.02	0.0450457
Other	0.01	0.0225228
CM Fish Burger (1 kg)
Contributor	GWP100 Impact Share	GWP100 (kg CO2eq)
Amino acids	0.33	0.725916
Electricity	0.25	0.549936
TVP (Soy US)	0.17	0.373956
IGF-1	0.07	0.153982
Oils	0.05	0.109987
Transportaion	0.05	0.109987
Spices and flavors	0.03	0.0659923
Glucose	0.02	0.0439949
Other	0.03	0.0659923
Table 5. Complete Recipe 2016 M(h) results per 1 kg of CM and conventional product
Impact category	Unit	CM Eel (baseline)	CM Fish Sticks (baseline)	CM Fish Burger (baseline)	Conventional Eel (capture)	Conventional Fish Sticks (farmed)	Conventional Fish Burger (farmed)	Conventional Salmon (farmed)
Global warming	kg CO2 eq	2.11454	2.30526	2.25133	4.18206	7.25213	5.84008	9.54328
Stratospheric ozone depletion	kg CFC11 eq	4.96258e-06	5.71722e-06	5.18602e-06	9.19908e-07	1.44515e-05	1.50231e-05	6.43349e-05
Ionizing radiation	kBq Co-60 eq	0.0873206	0.0863224	0.0861758	0.15092	0.688472	1.00901	0.261337
Ozone formation, Human health	kg NOx eq	0.00593087	0.00639537	0.0063063	0.0709333	0.0274791	0.0218366	0.0365886
Fine particulate matter formation	kg PM2.5 eq	0.00288807	0.0030628	0.00299871	0.0225589	0.00945372	0.00740075	0.0160719
Ozone formation, Terrestrial ecosystems	kg NOx eq	0.006368	0.00669502	0.00659953	0.0717688	0.0279398	0.0221882	0.0419305
Terrestrial acidification	kg SO2 eq	0.010248	0.0109083	0.0106333	0.0715098	0.0237345	0.0221351	0.0749087
Freshwater eutrophication	kg P eq	0.000855002	0.00128428	0.00109846	0.000628972	0.00326178	0.00160083	0.00362514
Marine eutrophication	kg N eq	0.000919635	0.00110399	0.0010684	0.000344974	0.28767	0.236605	0.185736
Terrestrial ecotoxicity	kg 1,4-DCB	13.7034	16.3	15.7932	11.5198	20.9336	9.29191	38.5624
Freshwater ecotoxicity	kg 1,4-DCB	0.0896293	0.111812	0.109775	0.0241961	0.0793814	0.0527555	0.735893
Marine ecotoxicity	kg 1,4-DCB	0.0713857	0.083313	0.0804598	0.044275	0.134524	0.0870105	0.439094
Human carcinogenic toxicity	kg 1,4-DCB	0.126492	0.146045	0.138726	0.173852	0.292622	0.0920941	0.417846
Human non-carcinogenic toxicity	kg 1,4-DCB	1.55812	1.6361	1.6334	0.767901	3.14946	2.51751	10.2014
Land use	m2a crop eq	1.06388	1.55321	1.38171	0.0440599	4.67208	3.94094	18.5435
Mineral resource scarcity	kg Cu eq	0.00299258	0.00358455	0.00388201	0.00233735	0.0124853	0.0123407	0.0150168
Fossil resource scarcity	kg oil eq	0.612132	0.664615	0.65752	1.16497	1.77122	1.38787	1.45156
Water consumption	m3	0.0966648	0.151934	0.142309	0.00986359	0.115345	0.0445833	0.213405

## Sheet: Data Quality
Table 6. Data Quality									Back to Index
Category	Unit Process	Reliability	Completeness	Temporal	Geographical	Technological	Precision
Cultivated Blue Foods	Upstream - Culture media	Medium-high	Medium	High	Medium-high	Medium-high	Medium
	Upstream -Culture media mixing	Medium-high	Medium-high	High	Medium-high	Medium-high	Medium
	Upstream - Bulk Production	Medium-high	Medium-high	High	Medium-high	Medium-high	Medium
	Downstream - Eel	Medium-high	Medium-high	High	Medium-high	Medium-high	Medium
	Downstream - Fish Sticks	Medium-high	Medium-high	High	Medium-high	Medium-high	Medium
	Downstream - Fish Burger	Medium-high	Medium-high	High	Medium-high	Medium-high	Medium
Conventional Blue Foods	Fish Sticks (Farmed)	Medium-high	Medium	Medium-high	Medium	Medium	Medium
	Fish Burger (Farmed)	Medium-high	Medium	Medium-high	Medium	Medium	Medium
	Salmon (Farmed)	Medium-high	Medium-high	Medium-high	Medium-high	Medium-high	Medium-high
	Eel (Capture)	Medium-high	Medium-high	Medium-high	Medium-high	Medium	Medium

## Sheet: Upstream - Culture media 
T.7. Unit process: Culture media production								Back to Index
Economic flows, in:
Amount	Unit	Flow Name	Process	Location	Data Base	Comments
c.d.	kg	Glucose	Glucose {GLO}| market for glucose | Cut-off, U	GLO	Ecoinvent 3.1
c.d.	kg	Glycine	Glycine {GLO}| market for glycine | Cut-off, U	GLO	Ecoinvent 3.1
c.d.	kg	IGF-1	IGF-1		Trinidad et al. (2023)	Based on Trinidad et al. (2023)
c.d.	kg	FGF	FGF		Trinidad et al. (2023)	Based on Trinidad et al. (2023)
c.d.	kg	Biolys®	Biolys®, 54.6% L-Lysine, at Evonik plant {US} Economic, U	US	Agri-Footprint 6.3	L-Lysine hydrochloride
c.d.	kg	MetAMINO®	MetAMINO®, 99% DL-Methionine, at Evonik plant {BE} Economic, U	BE	Agri-Footprint 6.3	L-Methionine
c.d.	kg	ThreAMINO®	ThreAMINO®, 98.5% L-Threonine, at Evonik plant {HU} Economic, U	HU	Agri-Footprint 6.3	L-Threonine
c.d.	kg	TrypAMINO®	TrypAMINO®, 98.0% L-Tryptophan, at Evonik plant {SK} Economic, U	SK	Agri-Footprint 6.3	L-Tryptophan
c.d.	kg	ValAMINO®	ValAMINO®, 98.0% L-Valine, at Evonik plant {SK} Economic, U	SK	Agri-Footprint 6.3	L-Valine
c.d.	kg	Sodium chloride	Sodium chloride, brine solution {GLO}| market for sodium chloride, brine solution | Cut-off, U	GLO	Ecoinvent 3.1	Salts
c.d.	kg	Amino Acids - Average			Agri-Footprint 6.3 and Ecoinvent 3.1	For 13 amino acids for which no unit process data were available, the average impact of the six amino acids with available data was used.
c.d.	kg	Other Small Molecules	Proxy - Amino Acids - Average Representative
c.d.	kg	Sodium bicarbonate	Sodium bicarbonate {RoW}| market for sodium bicarbonate | Cut-off, U	EOW	Ecoinvent 3.1	Buffering agent
c.d.	kg	Minerals and vitamins	Total minerals, additives, vitamins, at plant {RER} Economic, U	RER	Ecoinvent 3.1	Vitamins
16058784672	kgkm	Freight, sea	Transport, freight, sea, container ship {GLO}| market for transport, freight, sea, container ship | Cut-off, U	GLO	Ecoinvent 3.1	Mumbai to Tokyo- 10416 km
308348400	kgkm	Freight, lorry	Transport, freight, lorry, unspecified {GLO}| market group for transport, freight, lorry, unspecified | Cut-off, U	GLO	Ecoinvent 3.1	To and from port assuming -100 km
Economic flows, out:
Amount	Unit	Flow Name	Provider	Location	Data Base	Additional documentation
c.d.	kilogram	Dry culture media	Various	RoW	Various
Environmental flows, in
Amount	Unit	Flow Name	Compartment		Data Base	Additional documentation
Environmental flows, out
Amount	Unit	Flow Name	Compartment		Data Base	Additional documentation

## Sheet: Upstream -Culture media mixing 
T.8. Unit process: Culture media mixing , JP								Back to Index
Economic flows, in:
Amount	Unit	Flow Name	Process	Location	Data Base	Additional documentation
c.d.	kg	Culture media	See 'culture media' unit process	Various	Various	Dry media to be mixed with water
15258090	kg	Ultrapure water	Water, ultrapure {CA-QC}| water production, ultrapure | Cut-off, U	Various	Ecoinvent 3.1	Water consumption was estimated based on one 10,000 L production skid per month, extrapolated to 10 skids per year (with 12 production cycles), assuming a bioreactor vessel volume (VVD) of 0.5 per day. The original Canadian process was adjusted to use Japanese grid for electricity, and global geography for tap water.
Economic flows, out:
Amount	Unit	Flow Name	Process	Location	Data Base	Additional documentation
c.d.	kilogram	Culture media mixing		JP
Environmental flows, in
Amount	Unit	Flow Name	Compartment		Data Base	Additional documentation
Environmental flows, out
Amount	Unit	Flow Name	Compartment		Data Base	Additional documentation

## Sheet: Upstream - Bulk Production
T.9 Unit process: Cultivated biomass, JP								Back to Index
Economic flows, in:
Amount	Unit	Flow Name	Process	Location	Data Base	Additional documentation
c.d.	kg	Culture media mixing	See 'culture media mixing' unit process	Various	Various
1000	kg	Ultrapure water for SIP	Water, ultrapure {CA-QC}| water production, ultrapure | Cut-off, U	Various	Ecoinvent 3.1	Water consumption was estimated under the assumption of a closed system, projected at full operational capacity. The original Canadian process was adjusted to use Japanese grid for electricity, and global geography for tap water.
1200000	kg	Ultrapure water for CIP	Water, ultrapure {CA-QC}| water production, ultrapure | Cut-off, U	Various	Ecoinvent 3.1	Water consumption was estimated as five washes per month at 20,000 L each, projected at full operational capacity. The original Canadian process was adjusted to use Japanese grid for electricity, and global geography for tap water.
7054676	kwh	Electricity	Electricity, medium voltage {JP}| market for electricity, medium voltage | Cut-off, U	JP	Ecoinvent 3.1	Electricity for all upstream machinery (including the generation of O2 and N2). Except for the ultrapure water system, pre-treatment waste system, SIP and CIP.
1680	kwh	Electricity	Electricity, medium voltage {JP}| market for electricity, medium voltage | Cut-off, U	JP	Ecoinvent 3.1	For steaming in place (SIP)
9600	kwh	Electricity	Electricity, medium voltage {JP}| market for electricity, medium voltage | Cut-off, U	JP	Ecoinvent 3.1	For cleaning in place (CIP)
Economic flows, out:
Amount	Unit	Flow Name	Process	Location	Data Base	Additional documentation
13620	m3	Pre-treatment of wastewater		ROW		Based on spent media analysis reports. Modeling of wastewater pre-treatment is based on Teo et al. (2023)
13620	m3	Municipal wastewater treatment	Wastewater from potato starch production {RoW}| market for wastewater from potato starch production | Cut-off, U	ROW	Ecoinvent 3.1
c.d.	kg	Cultivated biomass		JP
Environmental flows, in
Amount	Unit	Flow Name	Compartment		Data Base	Additional documentation
Environmental flows, out
Amount	Unit	Flow Name	Compartment		Data Base	Additional documentation

## Sheet: Downstream - Eel
T.10. Unit process: Downstream Production - Eel, JP								Back to Index
Economic flows, in:
Amount	Unit	Flow Name	Process	Location	Data Base	Additional documentation
c.d.	kg	TVP from soybean	Soybean protein-isolate, at processing {US} Economic, U	US	Agri-Footprint 6.3
5937404	kg	Ultrapure water	Water, ultrapure {CA-QC}| water production, ultrapure | Cut-off, U	Various	Ecoinvent 3.1	Water consumption was estimated based on the proportion of water in the final product recipe. The original Canadian process was adjusted to use Japanese grid for electricity, and global geography for tap water.
c.d.	kg	Canola Oil	Refined rapeseed oil (solvent), at processing {NL} Economic, U	NL	Agri-Footprint 6.3
c.d.	kg	Starch (Wheat starch)	Wheat starch, at processing {RER} Economic, U	RER	Agri-Footprint 6.3
c.d.	kg	Hydrocolloids	Maize starch {RoW}| maize starch production | Cut-off, U	ROW	Ecoinvent 3.1
c.d.	kg	Flavour	Tea, dried {RoW}| tea production, dried | Cut-off, U	ROW	Ecoinvent 3.1	proxy
c.d.	kg	Spices - salt and black pepper	Sodium chloride, powder {RoW}| sodium chloride production, powder | Cut-off, U; Black pepper, dried, consumption mix {FR} U	ROW, FR	Ecoinvent 3.1 and Agribalyse 3.1.1	Proxy for spices - salt and black pepper (50% each)
c.d.	kg	Gluten protein	Wheat gluten meal, at processing {RER} Economic, U	RER	Agri-Footprint 6.3
54559	kg	Cleaning Agent	Potassium hydroxide {GLO}| market for potassium hydroxide | Cut-off, U	GLO	Ecoinvent 3.1
2920000	kg	Ultrapure water for Cleaning in place (CIP)	Water, ultrapure {CA-QC}| water production, ultrapure | Cut-off, U	Various	Ecoinvent 3.1	Water consumption was estimated assuming daily cleaning (8,000 L per cleaning), projected to full operational capacity (~250,000 L/month). The original Canadian process was adjusted to use Japanese grid for electricity, and global geography for tap water.
1638120	kWh	Electricity	Electricity, medium voltage {JP}| market for electricity, medium voltage | Cut-off, U	JP	Ecoinvent 3.1	Electricity for all Downstream machinery (texturation and forming, spiral freezer). Excluding ultrapure water system, pre-treatment waste system,and cleaning in place (CIP).
200310	kWh	Electricity	Electricity, medium voltage {JP}| market for electricity, medium voltage | Cut-off, U	JP	Ecoinvent 3.1	For cleaning in place
100488729600	kgkm	Freight, sea	Transport, freight, sea, container ship {GLO}| market for transport, freight, sea, container ship | Cut-off, U	GLO	Ecoinvent 3.1	U.S to Tokyo- 12,900 km (Gulf of Mexico port (New Orleans) to Tokyo
1557964800	kgkm	Freight, lorry	Transport, freight, lorry, unspecified {GLO}| market group for transport, freight, lorry, unspecified | Cut-off, U	GLO	Ecoinvent 3.1	To and from port assuming -100 km
Economic flows, out:
Amount	Unit	Flow Name	Process	Location	Data Base	Additional documentation
2975	m3	Pre-treatment of wastewater		ROW		Based on spent media analysis reports. Pre-treatment of wastewater modeling is based on Teo et al. (2023)
2975	m3	Municipal wastewater treatment	Wastewater from potato starch production {RoW}| market for wastewater from potato starch production | Cut-off, U	ROW	Ecoinvent 3.1
c.d.	kg	Downstream Production - Eel, JP		JP
Environmental flows, in
Amount	Unit	Flow Name	Compartment		Data Base	Additional documentation
Environmental flows, out
Amount	Unit	Flow Name	Compartment		Data Base	Additional documentation

## Sheet: Downstream - Fish Sticks
T.11. Unit process: Downstream Production -Fish Sticks, JP								Back to Index
Economic flows, in:
Amount	Unit	Flow Name	Process	Location	Data Base	Additional documentation
c.d.	kg	TVP from soybean	Soybean protein-isolate, at processing {US} Economic, U	US	Agri-Footprint 6.3
4986457	kg	Ultrapure water	Water, ultrapure {CA-QC}| water production, ultrapure | Cut-off, U	Various	Ecoinvent 3.1	Water consumption was estimated based on the proportion of water in the final product recipe. The original Canadian process was adjusted to use Japanese grid for electricity, and global geography for tap water.
c.d.	kg	sunflower oil	Crude sunflower oil (solvent), at processing {NL} Economic, U	NL	Agri-Footprint 6.3
c.d.	kg	Oils mix	Coconut oil, crude {GLO}| market for coconut oil, crude | Cut-off, U; Refined rapeseed oil (solvent), at processing {NL} Economic, U		Ecoinvent 3.1 andAgri-Footprint 6.3	Coconut and canola Oil mix (50% each)
c.d.	kg	Hydrocolloids	Maize starch {RoW}| maize starch production | Cut-off, U	ROW	Ecoinvent 3.1
c.d.	kg	Flavour	Tea, dried {RoW}| tea production, dried | Cut-off, U	ROW	Ecoinvent 3.1	proxy
c.d.	kg	Spices - salt and black pepper	Sodium chloride, powder {RoW}| sodium chloride production, powder | Cut-off, U; Black pepper, dried, consumption mix {FR} U	ROW, FR	Ecoinvent 3.1 and Agribalyse 3.1.1	Proxy for spices - salt and black pepper (50% each)
c.d.	kg	Breadcrumbs	Breadcrumbs {GLO}| market for breadcrumbs | Cut-off, U	GLO	Ecoinvent 3.1
c.d.	kg	Vinegar	Vinegar, cider, processed in FR | Ambient (long) | Glass | at packaging {FR} U	FR	Agribalyse 3.1.1
54559	kg	Cleaning Agent	Potassium hydroxide {GLO}| market for potassium hydroxide | Cut-off, U	GLO	Ecoinvent 3.1
2920000	kg	Ultrapure water for Cleaning in place (CIP)	Water, ultrapure {CA-QC}| water production, ultrapure | Cut-off, U	Various	Ecoinvent 3.1	Water consumption was estimated assuming daily cleaning (8,000 L per cleaning), projected to full operational capacity (~250,000 L/month). The original Canadian process was adjusted to use Japanese grid for electricity, and global geography for tap water.
1638120	kWh	Electricity	Electricity, medium voltage {JP}| market for electricity, medium voltage | Cut-off, U	JP	Ecoinvent 3.1	Electricity for all Downstream machinery (texturation and forming, spiral freezer). Excluding ultrapure water system, pre-treatment waste system,and cleaning in place (CIP).
200310	kWh	Electricity	Electricity, medium voltage {JP}| market for electricity, medium voltage | Cut-off, U	JP	Ecoinvent 3.1	For cleaning in place (CIP)
100488729600	kgkm	Freight, sea	Transport, freight, sea, container ship {GLO}| market for transport, freight, sea, container ship | Cut-off, U	GLO	Ecoinvent 3.1	U.S to Tokyo- 12,900 km (Gulf of Mexico port (New Orleans) to Tokyo
1557964800	kgkm	Freight, lorry	Transport, freight, lorry, unspecified {GLO}| market group for transport, freight, lorry, unspecified | Cut-off, U	GLO	Ecoinvent 3.1	To and from port assuming -100 km
Economic flows, out:
Amount	Unit	Flow Name	Process	Location	Data Base	Additional documentation
2975	m3	Pre-treatment of wastewater		ROW		Based on spent media analysis reports. Pre-treatment of wastewater modeling is based on Teo et al. (2023)
2975	m3	Municipal wastewater treatment	Wastewater from potato starch production {RoW}| market for wastewater from potato starch production | Cut-off, U	ROW	Ecoinvent 3.1
c.d.	kg	Downstream Production - Fish Sticks, JP		JP
Environmental flows, in
Amount	Unit	Flow Name	Compartment		Data Base	Additional documentation
Environmental flows, out
Amount	Unit	Flow Name	Compartment		Data Base	Additional documentation

## Sheet: Downstream - Fish Burger
T.12 Unit process: Downstream Production -Fish Burger, JP								Back to Index
Economic flows, in:
Amount	Unit	Flow Name	Process	Location	Data Base	Additional documentation
c.d.	kg	TVP from soybean	Soybean protein-isolate, at processing {US} Economic, U	US	Agri-Footprint 6.3
4917145	kg	Ultrapure water	Water, ultrapure {CA-QC}| water production, ultrapure | Cut-off, U	Various	Ecoinvent 3.1	Water consumption was estimated based on the proportion of water in the final product recipe. The original Canadian process was adjusted to use Japanese grid for electricity, and global geography for tap water.
c.d.	kg	sunflower oil	Crude sunflower oil (solvent), at processing {NL} Economic, U	NL	Agri-Footprint 6.3
c.d.	kg	Oils mix	Coconut oil, crude {GLO}| market for coconut oil, crude | Cut-off, U; Refined rapeseed oil (solvent), at processing {NL} Economic, U		Ecoinvent 3.1 andAgri-Footprint 6.3	Coconut and canola Oil mix (50% each)
c.d.	kg	Hydrocolloids	Maize starch {RoW}| maize starch production | Cut-off, U	ROW	Ecoinvent 3.1
c.d.	kg	Flavour	Tea, dried {RoW}| tea production, dried | Cut-off, U	ROW	Ecoinvent 3.1	proxy
c.d.	kg	Spices - salt and black pepper	Sodium chloride, powder {RoW}| sodium chloride production, powder | Cut-off, U; Black pepper, dried, consumption mix {FR} U	ROW, FR	Ecoinvent 3.1 and Agribalyse 3.1.1	Proxy for spices - salt and black pepper (50% each)
c.d.	kg	Vinegar	Vinegar, cider, processed in FR | Ambient (long) | Glass | at packaging {FR} U	FR	Agribalyse 3.1.1
c.d.	kg	Crushed garlic	Garlic, fresh, processed in FR | Ambient (long) | No packaging | at distribution {FR} U	FR	Agribalyse 3.1.1
c.d.	kg	Onion	Onion {GLO}| market for onion | Cut-off, U	GLO	Ecoinvent 3.1
c.d.	kg	Parsley	Parsley, fresh, processed in FR | Ambient (long) | LDPE | at distribution {FR} U	FR	Agribalyse 3.1.1
c.d.	kg	Lemon	Lemon {GLO}| market for lemon | Cut-off, U	GLO	Ecoinvent 3.1
c.d.	kg	Cumin	Cumin, consumption mix {FR} U	FR	Agribalyse 3.1.1
54559	kg	Cleaning Agent	Potassium hydroxide {GLO}| market for potassium hydroxide | Cut-off, U	GLO	Ecoinvent 3.1
2920000	kg	Ultrapure water for CIP	Water, ultrapure {CA-QC}| water production, ultrapure | Cut-off, U	Various	Ecoinvent 3.1	Water consumption was estimated assuming daily cleaning (8,000 L per cleaning), projected to full operational capacity (~250,000 L/month). The original Canadian process was adjusted to use Japanese grid for electricity, and global geography for tap water.
1638120	kWh	Electricity	Electricity, medium voltage {JP}| market for electricity, medium voltage | Cut-off, U	JP	Ecoinvent 3.1	Electricity for all Downstream machinery (texturation and forming, spiral freezer). Excluding ultrapure water system, pre-treatment waste system,and cleaning in place (CIP).
200310	kWh	Electricity	Electricity, medium voltage {JP}| market for electricity, medium voltage | Cut-off, U	JP	Ecoinvent 3.1	For cleaning in place (CIP)
100488729600	kgkm	Freight, sea	Transport, freight, sea, container ship {GLO}| market for transport, freight, sea, container ship | Cut-off, U	GLO	Ecoinvent 3.1	U.S to Tokyo- 12,900 km (Gulf of Mexico port (New Orleans) to Tokyo
1557964800	kgkm	Freight, lorry	Transport, freight, lorry, unspecified {GLO}| market group for transport, freight, lorry, unspecified | Cut-off, U	GLO	Ecoinvent 3.1	To and from port assuming -100 km
Economic flows, out:
Amount	Unit	Flow Name	Process	Location	Data Base	Additional documentation
2975	m3	Pre-treatment of wastewater		ROW		Based on spent media analysis reports. Pre-treatment of wastewater modeling is based on Teo et al. (2023) (see SI section X).
2975	m3	Municipal wastewater treatment	Wastewater from potato starch production {RoW}| market for wastewater from potato starch production | Cut-off, U	ROW	Ecoinvent 3.1
c.d.	kg	Downstream Production - Fish Burger, JP		JP
Environmental flows, in
Amount	Unit	Flow Name	Compartment		Data Base	Additional documentation
Environmental flows, out
Amount	Unit	Flow Name	Compartment		Data Base	Additional documentation

## Sheet: Sensitivity Analysis  
T.13 Sensitivity Analysis - changes in unit processes									Back to Index
Economic flows, in:
Sensitivity Analysis	Sensitivity Analysis Description	Unit process name	Flow Name	Process	Location	Data Base	Additional documentation
1	100% renewables	Upstream - Bulk Production; Downstream - Eel/ Fish Sticks/ Fish Burger	Electricity from a renewable source (solar)	Electricity, low voltage {JP}| electricity production, photovoltaic, 570kWp open ground installation, multi-Si | Cut-off, U	JP	Ecoinvent 3.1	Including electricity used for ultrapure water system and pre-treatment waste system.
2	Planet-based protein - pea	Downstream - Eel/ Fish Sticks/ Fish Burger	TVP from pea protein	Pea protein-isolate, at processing {NL} Economic, U	NL	Agri-Footprint 6.3	Including 'Freight, sea' distance update - Rotterdam to Tokyo - approximately 20,000 km.
3	Intensive amino acid	Upstream - Bulk Production	Amino Acids - Average Representative	TrypAMINO®, 98.0% L-Tryptophan, at Evonik plant {SK} Economic, U	SK	Agri-Footprint 6.3	The highest-impact dataset, used as a proxy for the 13 amino acids lacking detailed data
4	Production failure	Upstream - Bulk Production	Upstream - Bulk Production				Simulating a 'lost' batch - no change in inputs and a reduction in the cultivated biomass output (of about 8%).
5	Coproduct allocation	Conventional products	Eel, Sea bream, Salmon				Eel-40%. Seabram - 42%. Salmon - 54%.

[truncated: 10 more sheets: System characteristics, Electricity Consumption , Amino acids, Spent media analyses, Carbon balance, Direct Emissio , Wastewater pretreatment , Wild EU Eel (Urk, NL), Fish Sticks (from seabream), Fish Burger (from seabream), Norwegian Salmon]
